# Supplementary material for: Splicing regulatory factors in breast cancer hallmarks and disease progression
Source: Oncotarget. 2019 Oct 15;10(57):6021–37. doi: 10.18632/oncotarget.27215 (PMC6800274; doi:10.18632/oncotarget.27215)
Supplement: Supplementary file 2 [file oncotarget-10-6021-s002.xlsx]

## Sheet: Sheet1
Gene.name	Mutated.samples	Samples.tested	PercMut	Driver.gene
SF3B1	100	6420	1.55763239875389	Yes
CCAR1	22	2571	0.855698171917542	Yes
DDX3X	21	2679	0.783874580067189	Yes
DHX15	17	2534	0.670876085240726	Yes
AQR	14	2555	0.547945205479452	Yes
FUS	13	2745	0.473588342440801	Yes
THRAP3	13	2708	0.480059084194978	Yes
DDX5	12	2534	0.473559589581689	Yes
HSPA8	11	2535	0.433925049309665	Yes
RBM5	9	2534	0.355169692186267	Yes
SRRM2	36	2534	1.42067876874507	No
RBM10	32	4485	0.713489409141583	No
HTATSF1	26	2534	1.02604577742699	No
PRPF8	23	2708	0.849335302806499	No
CRNKL1	23	2556	0.899843505477308	No
SNRNP200	22	2571	0.855698171917542	No
ILF3	20	2535	0.788954635108481	No
THOC2	20	2534	0.789265982636148	No
RBBP6	19	2534	0.749802683504341	No
TCERG1	19	2535	0.749506903353057	No
HNRNPM	17	2523	0.673801030519223	No
ACIN1	17	2571	0.661221314663555	No
DHX9	17	2535	0.670611439842209	No
U2SURP	17	2523	0.673801030519223	No
EFTUD2	17	2534	0.670876085240726	No
RBMX	16	2534	0.631412786108919	No
PRPF6	16	2523	0.634165675782798	No
HNRNPU	16	2523	0.634165675782798	No
GPATCH1	16	2534	0.631412786108919	No
SRRT	16	2534	0.631412786108919	No
PABPC1	15	2534	0.591949486977111	No
SEC31B	15	2534	0.591949486977111	No
SUGP1	15	2534	0.591949486977111	No
SRSF2	14	4062	0.34465780403742	No
PNN	14	2534	0.552486187845304	No
CHERP	14	2534	0.552486187845304	No
C19orf29	14	2523	0.554894966309949	No
DGCR14	14	2534	0.552486187845304	No
TTC14	14	2535	0.552268244575937	No
CTNNBL1	14	2534	0.552486187845304	No
RNF113A	14	2555	0.547945205479452	No
PTBP1	13	2534	0.513022888713496	No
ZNF207	13	2534	0.513022888713496	No
CDC5L	13	2534	0.513022888713496	No
RBM25	13	2534	0.513022888713496	No
PRPF4B	12	2817	0.425985090521832	No
GCFC1	12	2534	0.473559589581689	No
RBM39	12	2535	0.473372781065089	No
DHX57	12	2534	0.473559589581689	No
SF3B2	12	2534	0.473559589581689	No
DNAJC6	12	2555	0.469667318982387	No
SART1	12	2534	0.473559589581689	No
USP39	12	2708	0.443131462333826	No
DHX16	12	2534	0.473559589581689	No
TRA2B	11	2534	0.434096290449882	No
SRRM1	11	2534	0.434096290449882	No
PRPF3	11	2534	0.434096290449882	No
CDK11A	11	2523	0.435988902100674	No
PPIG	11	2534	0.434096290449882	No
NKAP	11	2534	0.434096290449882	No
XAB2	11	2555	0.430528375733855	No
CWC22	10	2534	0.394632991318074	No
DHX8	10	2534	0.394632991318074	No
DDX17	10	2534	0.394632991318074	No
HNRNPR	10	2523	0.396353547364249	No
SYNCRIP	10	2534	0.394632991318074	No
FAM50A	10	2534	0.394632991318074	No
KIAA1967	10	2534	0.394632991318074	No
CDC40	9	2534	0.355169692186267	No
SRPK2	9	2550	0.352941176470588	No
DHX35	9	2534	0.355169692186267	No
TFIP11	9	2534	0.355169692186267	No
PRMT5	9	2534	0.355169692186267	No
SF3B4	9	2534	0.355169692186267	No
PRCC	9	2697	0.333704115684093	No
SRPK1	9	2551	0.352802822422579	No
PRPF4	9	2534	0.355169692186267	No
AGGF1	9	2534	0.355169692186267	No
HNRNPA2B1	9	2523	0.356718192627824	No
PRPF19	9	2534	0.355169692186267	No
ZC3H18	8	2523	0.317082837891399	No
DDX23	8	2534	0.315706393054459	No
PCBP2	8	2534	0.315706393054459	No
ILF2	8	2534	0.315706393054459	No
WBP11	8	2534	0.315706393054459	No
HNRNPH2	8	2534	0.315706393054459	No
PRPF38A	8	2535	0.315581854043393	No
QKI	8	2741	0.291864283108355	No
U2AF1	8	4640	0.172413793103448	No
HNRNPH1	8	2523	0.317082837891399	No
SLU7	8	2534	0.315706393054459	No
PQBP1	8	2571	0.311162971606379	No
RNPS1	8	2534	0.315706393054459	No
RBM42	8	2534	0.315706393054459	No
PRPF40A	8	2523	0.317082837891399	No
THOC1	8	2534	0.315706393054459	No
ARGLU1	8	2534	0.315706393054459	No
RBMX2	7	2534	0.276243093922652	No
PUF60	7	2523	0.277447483154974	No
DDX46	7	2534	0.276243093922652	No
CWC27	7	2534	0.276243093922652	No
THOC5	7	2745	0.255009107468124	No
CELF1	7	2535	0.276134122287968	No
SF3B3	7	2534	0.276243093922652	No
CIRBP	7	2534	0.276243093922652	No
MFAP1	7	2534	0.276243093922652	No
EIF4A3	7	2534	0.276243093922652	No
SF1	7	2534	0.276243093922652	No
RBM17	7	2534	0.276243093922652	No
DDX42	7	2534	0.276243093922652	No
KHDRBS1	7	2534	0.276243093922652	No
HNRNPUL1	7	2523	0.277447483154974	No
SNRPB	7	2534	0.276243093922652	No
HNRNPH3	6	2523	0.237812128418549	No
HNRNPAB	6	2523	0.237812128418549	No
PPIL4	6	2534	0.236779794790845	No
PPIL1	6	2534	0.236779794790845	No
BUB3	6	2535	0.236686390532544	No
SF3A1	6	2571	0.233372228704784	No
RBM23	6	2534	0.236779794790845	No
GPKOW	6	2534	0.236779794790845	No
DHX38	6	2534	0.236779794790845	No
PLRG1	6	2534	0.236779794790845	No
RALY	6	2534	0.236779794790845	No
NOSIP	6	2534	0.236779794790845	No
CD2BP2	6	2535	0.236686390532544	No
SF3A3	6	2534	0.236779794790845	No
DDX39B	6	2534	0.236779794790845	No
TOE1	6	2534	0.236779794790845	No
JUP	6	2571	0.233372228704784	No
SNIP1	6	2534	0.236779794790845	No
PRPF18	6	2534	0.236779794790845	No
ELAVL1	6	2534	0.236779794790845	No
GNB2L1	6	2534	0.236779794790845	No
CLNS1A	5	2534	0.197316495659037	No
FRA10AC1	5	2534	0.197316495659037	No
RBM22	5	2534	0.197316495659037	No
HNRNPA1	5	2534	0.197316495659037	No
C9orf78	5	2534	0.197316495659037	No
TRA2A	5	2534	0.197316495659037	No
ZNF830	5	2555	0.195694716242661	No
THOC4	5	2534	0.197316495659037	No
C1orf55	5	2534	0.197316495659037	No
RBM4	5	2534	0.197316495659037	No
SRSF7	5	2534	0.197316495659037	No
FRG1	5	2534	0.197316495659037	No
BCAS2	5	2571	0.194476857253987	No
U2AF2	5	2534	0.197316495659037	No
HNRNPF	5	2523	0.198176773682124	No
HNRNPK	5	2534	0.197316495659037	No
SF3B14	4	2534	0.15785319652723	No
PPP1CA	4	2708	0.147710487444609	No
SNRPD2	4	2534	0.15785319652723	No
DNAJC8	4	2534	0.15785319652723	No
BUD13	4	2571	0.155581485803189	No
SNW1	4	2534	0.15785319652723	No
KHDRBS3	4	2534	0.15785319652723	No
SNRNP27	4	2535	0.157790927021696	No
PRPF31	4	2534	0.15785319652723	No
RBFOX2	4	2534	0.15785319652723	No
MATR3	4	2534	0.15785319652723	No
RBM8A	4	2534	0.15785319652723	No
PCBP1	4	2534	0.15785319652723	No
PPP1R8	4	2534	0.15785319652723	No
SNRNP40	4	2523	0.1585414189457	No
HNRNPD	4	2523	0.1585414189457	No
PPIL2	4	2534	0.15785319652723	No
HNRNPC	4	2534	0.15785319652723	No
ISY1	3	2534	0.118389897395422	No
NCBP1	3	2534	0.118389897395422	No
CSDA	3	2746	0.10924981791697	No
ZCCHC10	3	2534	0.118389897395422	No
SRSF4	3	2534	0.118389897395422	No
ZMAT2	3	2534	0.118389897395422	No
FAM50B	3	2534	0.118389897395422	No
HSPA1A	3	2534	0.118389897395422	No
SYF2	3	2534	0.118389897395422	No
SRSF3	3	2534	0.118389897395422	No
SRSF1	3	2571	0.116686114352392	No
PTBP2	3	2534	0.118389897395422	No
SNRPD3	3	2534	0.118389897395422	No
BUD31	3	2534	0.118389897395422	No
PPWD1	3	2534	0.118389897395422	No
LSM5	3	2534	0.118389897395422	No
HNRNPA3	3	2523	0.118906064209275	No
CCDC130	3	2534	0.118389897395422	No
CXorf56	3	2534	0.118389897395422	No
BAG2	3	2534	0.118389897395422	No
SF3A2	3	2534	0.118389897395422	No
SNRNP70	2	2534	0.0789265982636148	No
CCDC12	2	2534	0.0789265982636148	No
SMU1	2	2534	0.0789265982636148	No
TXNL4A	2	2534	0.0789265982636148	No
IK	2	2555	0.0782778864970646	No
NHP2L1	2	2534	0.0789265982636148	No
YBX1	2	2534	0.0789265982636148	No
C16orf80	2	2534	0.0789265982636148	No
SRSF9	2	2534	0.0789265982636148	No
HNRNPA0	2	2523	0.0792707094728498	No
SNRPC	2	2534	0.0789265982636148	No
NCBP2	2	2534	0.0789265982636148	No
SNRPG	2	2534	0.0789265982636148	No
FAM32A	2	2534	0.0789265982636148	No
C19orf43	2	2534	0.0789265982636148	No
SAP18	2	2534	0.0789265982636148	No
SNRPA	2	2534	0.0789265982636148	No
KIN	2	2534	0.0789265982636148	No
LUC7L	2	2534	0.0789265982636148	No
WDR83	2	2697	0.0741564701520208	No
SNRPE	1	2534	0.0394632991318074	No
UBL5	1	2534	0.0394632991318074	No
SRSF10	1	2523	0.0396353547364249	No
LSM3	1	2534	0.0394632991318074	No
WDR77	1	2534	0.0394632991318074	No
C17orf85	1	2534	0.0394632991318074	No
NAA38	1	2534	0.0394632991318074	No
HSPB1	1	2708	0.0369276218611521	No
PPIE	1	2534	0.0394632991318074	No
SMNDC1	1	2534	0.0394632991318074	No
LSM6	1	2534	0.0394632991318074	No
SAP30BP	1	2534	0.0394632991318074	No
LSM4	1	2534	0.0394632991318074	No
PPIL3	1	2534	0.0394632991318074	No
LSM2	1	2534	0.0394632991318074	No
SF3B5	1	2534	0.0394632991318074	No
THOC3	1	2523	0.0396353547364249	No
LSM7	1	2523	0.0396353547364249	No
SNRPB2	1	2571	0.0388953714507974	No
PHF5A	1	2535	0.0394477317554241	No
SRSF6	0	2571	0	No
CDK10	0	2550	0	No
PPIH	0	2534	0	No
SRSF5	0	2534	0	No
RBM7	0	2534	0	No
SNRPA1	0	2534	0	No
SNRPF	0	2534	0	No
SMN1	0	2534	0	No
SNRPD1	0	2534	0	No
NRIP2	0	2534	0	No
THOC7	0	2534	0	No
MAGOH	0	2534	0	No
