# Supplementary material for: Splicing regulatory factors in breast cancer hallmarks and disease progression
Source: Oncotarget. 2019 Oct 15;10(57):6021–37. doi: 10.18632/oncotarget.27215 (PMC6800274; doi:10.18632/oncotarget.27215)
Supplement: Supplementary file 3 [file oncotarget-10-6021-s003.xlsx]

## Sheet: Blad1
Hallmark	Splice factor name	Category	Group	Specific process	Reference
Angiogenesis	SRSF1	Non-core	SR	VEGF splice site regulation	Nowak, 2009
Activating invasion and metastasis	CDK12	Non-core*	SR*	Alternative splicing ATM and DNAJB6	Tien, 2017
Activating invasion and metastasis	CELF	Non-core	MISC	EMT	Shapiro, 2011
Sustaining Proliferation	DDX3X	Non-core	EJC/TREX	KLF4 inhibition and G1 arrest	Cannizzaro, 2018
Resisting cell death	DDX54	Core*	U2 and B*	Limit DNA damage	Milek, 2017
Sustaining Proliferation	EFTUD2	Core	U5	ER signaling	Nassa, 2011
Activating invasion and metastasis	ELAV1	Non-core	mRNA	EMT	Wen, 2015
Activating invasion and metastasis	ESRP	Non-core*	hnRNP*	EMT	Shapiro, 2011; Fici, 2017
Activating invasion and metastasis	ESRP	Non-core*	hnRNP*	Competition with hnRNPM	Harvey, 2018
Sustaining Proliferation	HMGA1	Core*	U1*	ERα splicing	Ohe, 2018
Activating invasion and metastasis	hnRNP	Non-core	hnRNP	EMT	Shapiro, 2011
Activating invasion and metastasis	hnRNPA1	Non-core	hnRNP	Rac1 splicing	Schnelzer, 2000; Pelisch, 2012
Activating invasion and metastasis	hnRNPA1	Non-core	hnRNP	Metastatic relapse	Cammas, 2016
Deregulating cellular energetics	hnRNPA1	Non-core	hnRNP	PKM2 induction, Max splicing	He, 2014; David, 2010
Deregulating cellular energetics	hnRNPA2	Non-core	hnRNP	PKM2 induction	He, 2014; David, 2010
Sustaining Proliferation	hnRNPA2B1	Non-core	hnRNP	MAPK, STAT3 signaling, prolonged S phase	Hu, 2017
Sustaining Proliferation	HNRNPC	Non-core	hnRNP	Double strand breaks	Wu, 2018
Activating invasion and metastasis	HNRNPC	Non-core	hnRNP	EMT	Wen, 2015
Resisting cell death	hnRNPF/H	Non-core	hnRNP	Promote Bcl Xs	Koumbadinga, 2015
Resisting cell death	hnRNPK	Non-core	hnRNP	Promote Bcl Xl	Revil, 2009
Activating invasion and metastasis	hnRNPM	Non-core	hnRNP	CD44 splicing	Xu, 2014; SUN, 2017
Activating invasion and metastasis	hnRNPM	Non-core	hnRNP	Competition with ESRP1	Harvey, 2018
Activating invasion and metastasis	KHDRBS1	Non-core	MISC	CD44 splicing	Huot, 2009
Activating invasion and metastasis	KHDRBS1	Non-core	MISC	EMT	Wen, 2015
Resisting cell death	KHDRBS1	Non-core	MISC	Promote Bcl Xs	Paronetto, 2007
Resisting cell death	KHDRBS1	Non-core	MISC	Survivin exon 3 inclusion	Gaytan-Cervantes, 2017
Activating invasion and metastasis	MBNL1	Non-core*	mRNA*	EMT	Shapiro, 2011
Activating invasion and metastasis	MBNL1	Non-core*	mRNA*	EMT	Wen, 2015
Angiogenesis	Nova2	Non-core*	mRNA*	Vascular lumen formation	Giampetro, 2015; Aranda, 2008
Resisting cell death	PHF5A	Core	U2	Fas-mediated apoptosis	Zheng, 2018
Sustaining Proliferation	PRMT5	Non-core	MISC	methylation of ZNF326	Rengasamy, 2017
Sustaining Proliferation	PRPF4B	Core	B	ERα signaling	Lahsaae, 2016
Sustaining Proliferation	PRPF4B	Core	B	HER2 signaling	Corkery, 2015
Activating invasion and metastasis	PRPF4B	Core	B	EGFR, decreased expression mesenchymal markers	Corkery, 2018
Resisting cell death	PRPF4B	Core	B	Acquired chemoresistance, regulation spindle assembly checkpoint	Corkery, 2015
Sustaining Proliferation	PTBP1	Non-core	hnRNP	?	He, 2014
Activating invasion and metastasis	PTBP1	Non-core	hnRNP	Transformation	He, 2014
Activating invasion and metastasis	PTBP1	Non-core	hnRNP	EMT	Wen, 2015
Resisting cell death	PTBP1	Non-core	hnRNP	Promote Bcl Xs	Bielli, 2014
Deregulating cellular energetics	PTBP1	Non-core	hnRNP	PKM2 induction	He, 2014; David, 2010
Activating invasion and metastasis	QKI	Non-core	MISC	EMT	Wen, 2015
Activating invasion and metastasis	QKI	Non-core	MISC	EMT. FLNB alternative splicing	Li, 2016
Activating invasion and metastasis	RALY	Non-core	hnRNP	PRMT1 exon 2 inclusion	Bondy-Chorney, 2017
Activating invasion and metastasis	RBFOX1	Non-core*	MISC*	EMT. FLNB alternative splicing	Li, 2016
Activating invasion and metastasis	RBFOX2	Non-core	MISC	EMT	Wen, 2015; Venables, 2009; Shapiro, 2011; Fici, 2017
Resisting cell death	RBM17	Core	U2 rel	Chemoresistance	Sampath, 2003
Sustaining Proliferation	SF3A3	Core	U2	ERβ signaling	Nassa, 2011
Resisting cell death	SF3B1	Core	U2	Acquired tamoxifen/fulvestrant resistence	Gökman-Polar, 2015
Sustaining Proliferation	SF3B3	Core	U2	ERα signaling	Gökman-Polar, 2015
Resisting cell death	SF3B3	Core	U2	Acquired tamoxifen/fulvestrant resistence	Gökman-Polar, 2015
Sustaining Proliferation	SRSF2	Non-core	SR	ER signaling	Nassa, 2011
Activating invasion and metastasis	SRSF2	Non-core	SR	EMT	Wen, 2015
Sustaining Proliferation	SNRPD1	Core	Sm	ERα signaling	Nassa, 2011
Activating invasion and metastasis	SNW1	Core	Prp19 rel	PRMT1 exon 2 inclusion	Bondy-Chorney, 2017
Angiogenesis	SRPK2	Core	U5°U4/U6	ASF/FS2 phosphorylation -> VEGF splice site regulation	Nowak, 2009
Activating invasion and metastasis	SRPK1	Core	U1	?	Roosmalen, 2015
Resisting cell death	SRPK1	Core	U1	RBM4 upregulation -> IR-B and MCL-1S splicing	Lin, 2014
Resisting cell death	SRPK1	Core	U1	Chemoreistance by decreasing MAPK and PI3K phosphorylation	Hayes, 2007
Angiogenesis	SRPK1	Core	U1	ASF/FS2 phosphorylation -> VEGF splice site regulation	Nowak, 2009
Activating invasion and metastasis	SRSF1	Non-core	SR	EMT	Shimoni-Sebag, 2013; Anczukow, 2012
Activating invasion and metastasis	SRSF1	Non-core	SR	Transformation	Anczukow, 2012
Activating invasion and metastasis	SRSF1	Non-core	SR	EMT via deltaRon	Bonomi, 2013
Resisting cell death	SRSF1	Non-core	SR	BIMγ and BIN1 splicing	Anczukow, 2012
Sustaining Proliferation	SRSF3	Non-core	SR	?	Chang, 2017
Resisting cell death	SRSF4	Non-core	SR	Cisplatin induced apoptosis	Gabriel, 2015
Activating invasion and metastasis	TIAR	Non-core*	mRNA*	EMT	Wen, 2015
Resisting cell death	TRA2A	Non-core	SR	Limit DNA damage	Best, 2013
Resisting cell death	TRA2A	Non-core	SR	RSRC2 alternative splicing and paclitaxel resistance	Liu, 2017
Sustaining Proliferation	TRA2B	Non-core	SR	?	Best, 2013
Activating invasion and metastasis	TRA2B	Non-core	SR	CD44 splicing	Watermann, 2006
Resisting cell death	TRA2B	Non-core	SR	Limit DNA damage	Best, 2013
Sustaining Proliferation	WDR77	Non-core	MISC	methylation of ZNF326	Rengasamy, 2017
